# Supplementary material for: Early Post-Transplant Peripheral B-Cell Profiles in Kidney Transplant Recipients: Clinical Associations and Limitations
Source: J Clin Med. 2026 May 24;15(11):4064. doi: 10.3390/jcm15114064 (PMC13258135; doi:10.3390/jcm15114064)
Supplement: Supplementary file 1 [file jcm-15-04064-s001.zip]

Archive with 1 entries (1 files):
- jcm-4257627-supplementary.pdf
